# Supplementary material for: Resources for Human Health from the Plant Kingdom: The Potential Role of the Flavonoid Apigenin in Cancer Counteraction
Source: Int J Mol Sci. 2023 Dec 23;25(1):251. doi: 10.3390/ijms25010251 (PMC10778966; doi:10.3390/ijms25010251)
Supplement: Supplementary file 1 [file ijms-25-00251-s001.zip]

Archive with 1 entries (1 files):
- ijms-2771242-supplementary.pdf
